# Supplementary material for: Adherence to Acromegaly Treatment and Analysis of the Related Factors—A Real-World Study in Bulgaria
Source: Pharmaceutics. 2023 Jan 28;15(2):438. doi: 10.3390/pharmaceutics15020438 (PMC9963513; doi:10.3390/pharmaceutics15020438)
Supplement: Supplementary file 1 [file pharmaceutics-15-00438-s001.zip]

Archive with 1 entries (1 files):
- pharmaceutics-2100383-supplementary.pdf
